# Supplementary material for: Shift in Patient Demographics of Open Thoracoabdominal Aortic Aneurysm Repair Patients in the Endovascular Era
Source: J Clin Med. 2025 Oct 8;14(19):7088. doi: 10.3390/jcm14197088 (PMC12525119; doi:10.3390/jcm14197088)
Supplement: Supplementary file 1 [file jcm-14-07088-s001.zip]

Archive with 1 entries (1 files):
- jcm-3884982-supplementary.pdf
